# Supplementary material for: Efficacy of Systemic Amoxicillin–Metronidazole in Periodontitis Patients with Diabetes Mellitus: A Systematic Review of Randomized Clinical Trials
Source: Medicina (Kaunas). 2022 Nov 7;58(11):1605. doi: 10.3390/medicina58111605 (PMC9695465; doi:10.3390/medicina58111605)
Supplement: Supplementary file 1 [file medicina-58-01605-s001.zip]

Archive with 1 entries (1 files):
- medicina-1979322-supplementary.pdf
